# Supplementary material for: Predictive markers for anti-inflammatory treatment response in thyroid eye disease
Source: Front Endocrinol (Lausanne). 2023 Dec 4;14:1292519. doi: 10.3389/fendo.2023.1292519 (PMC10726127; doi:10.3389/fendo.2023.1292519)
Supplement: Supplementary file 1 [file Table_1.xlsx]

## Sheet: table1
Table 1 The predictive markers for anti-inflammatory treatment response in TED
No.	Author	Year	Region	Study Type	Study Population	Marker Type	Predictive Markers	Treatment	Evaluation		Indication of Anti-inflammatory Treatment Response Prediction
									Evaluation Timing	Evaluation Criteria
1	Prabhu	2012	Atlanta, USA	Retrospective	91	Clinical markers	Smoking habit	12 x 2 Gy ORT	4 months after treatment	Category and total severity score difference between baseline scores and 4-month post-treatment scores, which were calculated as [(baseline score - 4-month score)/baseline score]	Smoking habit (OR=3.23) was an independent predictor for treatment response to ORT.
2	Xing	2015	Shanghai, China	Prospective	92	Clinical markers	Smoking habit	4.5g IVGC	12 weeks after treatment	Achieving at least three of the following outcome measures: (1) reduction in lid width by at least 3 mm; (2) reduction in any of the class 2 NOSPECS signs by at least one or two grades; (3) reduction in proptosis by at least 2 mm; (4) reduction in IOP by at least 2 mm Hg; (5) improvement in CAS by at least two points; (6) improvement in diplopia (disappearance or degrade in degree); (7) improveme…	Smoking habit (OR=12.40, P=0.035), including past smoking, was an independent risk factor for impaired treatment response to IVGC.
3	Li	2017	Chengdu, China	Retrospective	178	Clinical markers	Smoking habit, symptom duration	10 x 2 Gy ORT	6 months after treatment	Score difference between baseline scores and 6-month post-treatment scores, which was calculated as [(baseline score – 6-month post-treatment score)/baseline score], and categorized as follows: >66% - significant response, 33% to 66% - moderate response, 10% to 33% - mild response, 0% to 10% - no response and <0% - progression	Current smoker (OR=2.88, P=0.008) and symptom duration longer than 18 months (OR=3.33, P=0.017) were negative independent predictors for treatment response to ORT.
4	Wang	2018	Shanghai, China	Retrospective	90	Clinical markers	CAS, symptom duration, restoration of euthyroidism	4.5g IVGC	4 weeks after treatment	Patients were divided into two groups, “responsive” and “unresponsive.” The “responsive” group was defined as those manifesting at least three of the outcome measures: (1) Reduction in lid width by at least 3 mm; (2) Reduction in any of the class 2 NO SPECS signs by at least two grades; (3) Reduction in intraocular pressure by at least 2 mmHg; (4) Reduction in proptosis by at least 2 mm; (5) Impr…	Pretreatment CAS (OR=1.653, P<0.01), restoration of euthyroidism (OR=3.282, P=0.039) and symptom duration (OR=0.984, P=0.012) were the independent predictors for treatment response to IVGC; A prediction model based on variables of the duration of eye symptoms and restoration of euthyroidism had the AUC of 0.784.
5	Bartalena	2017	Varese, Italy Thessaloniki, Greece Thessaloniki, Greece Amsterdam, The Netherlands lten, Switzerland Newcastle upon Tyne, UK Mainz, Germany	Retrospective	159	Clinical markers	CAS, quality of life, composite index (palpebral aperture, NOSPECS, exophthalmos, eye motility, CAS) at 6 weeks of treatment	three different cumulative doses of IVGC (2.25, 4.98, 7.47 g)	12 weeks and 24 weeks after treatment, respectively	Achieving the following three criteria: (1) overall ophthalmic involvement (composite index) : at least two of the following outcome measures improved in one eye, without deterioration in any of these measures in either eyes: reduction in palpebral aperture by at least 3 mm; reduction in any of the class 2 signs of NOSPECS by at least two grades; reduction in exophthalmos by at least 2 mm; improv…	CAS, quality of life, or composite index (palpebral aperture, NOSPECS, exophthalmos, eye motility, CAS) at 6 weeks after treatment were the independent predictors for treatment response to IVGC. As compared to improved patients at week 6, the relative risk of no response at week 12 for “unchanged” patients at week 6 was 1.92 for composite index, 2.81 for CAS, 4.25 for QoL.
6	Mysliwiec	2012	Bialystok, Poland	Prospective	42	Body fluid biomarkers	CXCL9	4.5g IVGC	After the first methylprednisolone dose and at the end of therapy	A markedly decreased activity of inflammation assessed in MRI (not specified)	There was a high-degree positive correlation between CXCL9 and CXCL10 (R = 0.8; p < 0.001). Increased concentrations of CXCL9 (p < 0.02) (and CXCL10) could reflect the activity of orbital inflammation and serve as predictors for treatment response to IVGC.
7	Hu	2019	Xi'an, China	Retrospective	302	Body fluid biomarkers, clinical markers	CAS, symptom duration, TSH levels (during treatment), TRAb, triglyceride	4.5-9.0g IVGC	After treatment (not specified)	CAS decrease ≥2 points and <3/7, together with one of the composite index improved (exophthalmos, lid width, diplopia, visual acuity)	The pretreatment CAS (OR=3.506, P<0.001), TSH levels during treatment (OR=0.145, P=0.005), pretreatment TRAb (OR=0.061, P<0.001), symptom duration (OR=0.878, P=0.017) and pretreatment triglyceride (OR=0.090, P=0.001) were the independent predictors for treatment response to IVGC. A prediction model based on these had the AUC of 0.915 (P<0.001) and 0.885 (P<0.001) in the training and validation se…
8	Naselli	2020	Catania, Italy	Retrospective	87	Body fluid biomarkers, clinical markers	Early improvement at week 6, LDLc	52.3 mg/kg IVGC	12 weeks after treatment	CAS improved by almost 2 points in at least one eye	Serum levels of LDLc (r=-0.25, P=0.045) and early improvement at week 6 (P<0.001) were the independent predictors for treatment response to IVGC. A prediction model based on these had the AUC of 0.805.
9	Park	2023	Busan, Korea	Retrospective	89	Body fluid biomarkers, clinical markers	EOM movement limitation, TSI	4.5g IVGC	After treatment (not specified)	Achieving at least two of the following criteria: (1) a reduction of at least 2 mm in proptosis; (2) a reduction of CAS by at least 2 points or <3/7; (3) an increase in visual acuity of at least one Snellen line; (4) improvement in diplopia (decrease in Gorman degree); (5) no recurrence or additional radiation therapy at least 6 months after IVGC treatment	EOM movement limitation (OR=0.463, P=0.014) and TSI (OR=1.005, P=0.038) were the independent predictors for treatment response to IVGC. A prediction model based on 17 top-ranked features (TSI, LDLc, BMI, TSH, Gorman score, thyroglobulin, TSH receptor antibody, Visual field index, weight, high-density lipoprotein cholesterol, difference in exophthalmos, free T4, exophthalmos, duration of Graves’ d…
10	Zhai	2021	Wuhan, China	Prospective	63	Imaging biomarkers	T2RTmean of EOM on T2 mapping, WFmax of EOM on T2 IDEAL	4.5g IVGC	2 weeks after treatment	Achieving at least one major or two minor criteria in any eye: Major criteria: (1) CAS decreased by at least two points; (2) diplopia class improved by at least one grade; (3) eyeball movement improved by at least 8°in any direction. Minor criteria: (1) CAS decreased by one point; (2) eyelid retraction decreased by at least 2 mm; (3) exophthalmos decreased by at least 2 mm; (4) the grade of soft …	T2RTmean of EOM (P<0.001) and WFmax of EOM (P<0.001) were the independent predictors for treatment response to IVGC. A prediction model based on these had the AUC of 0.844.
11	Liu	2021	Wuhan, China	Retrospective	45	Imaging biomarkers	T2RT95%, skewness, entropy of EOM on T2 mapping	4.5g IVGC	Within 2 weeks after completion of treatment	Achieving at least one major or two minor criteria in any eye: Major criteria: (1) improvement of at least 2 points in the CAS; (2) improvement in diplopia of at least 1 grade basing on the adapted NOSPECS classification 4; (3) improvement of eye movement in any direction of 8° or more. Minor criteria: (1) reduction in exophthalmos by at least 2 mm; (2) remission of soft tissue involvement, accor…	T2RT95% (OR=12.078, p<0.001), skewness (OR=3.935, p<0.001) and entropy (OR=4.375, p<0.001) of EOM were the independent predictors for treatment response to IVGC. The nomogram integration of three independent predictors demonstrated optimal predictive efficiency, with a C-index of 0.792.
12	Prummel	2001	Amsterdam, The Netherlands	Prospective	64	Imaging biomarkers, clinical markers	Disease duration, longest T2RT of EOM on T2WI	10 x 2 Gy ORT	6 months after treatment	Achieving at least one major or two minor criteria: Major criteria：(1) Change in degree of diplopia: intermittent, inconstant or constant; (2) Change of 8 degrees or more in EOM motility, measured using a modified hand perimeter. Minor criteria: (1) A change of ≥ 2mm in lid aperture; (2) A change of ≥ 2mm in proptosis; (3) A change in the degree of soft tissue swelling using pre- and post-treatme…	Disease duration and longest T2RT of EOM could be the independent predictors for treatment response to ORT. A T2RT of >130 msec had a PPV of only 64%, but a NPV of 92% (P=0.06). A disease duration shorter than 18 months had a better PPV (76%).
13	Zhou	2019	Shanghai, China	Retrospective	49	Imaging biomarkers, clinical markers	Disease duration, CAS, SIR value of the most inflamed muscle and the most obviously changed muscle on T2WI	4.5g IVGC	After treatment (not specified)	Decrease in CAS by at least 2 points	The combination of disease duration, CAS, and MRI was highly valuable for predicting immunosuppression response in long-term active CAS patients (AUC=0.964).
14	Hu	2021	Nanjing, China	Prospective	30	Imaging biomarkers, clinical markers	Disease duration, T2RTmin of EOM on T2 mapping	4.5g IVGC	6 months after treatment	CAS dropped ≥2 points and CAS <3, combined with at least one of the following improvements, without worsening of any others: (1) reduction of proptosis ≥2 mm; (2) reduction of lid width ≥2 mm; (3) decrease in the Gorman score (from constant to inconstant, inconstant to intermittent, and intermittent to absent); (4) improvement of visual acuity ≥1 Snellen line	T2RTmin of EOM(P=0.003) and disease duration (P=0.014) were the independent predictors for treatment response to IVGC. A prediction model based on these had the AUC of 0.820.
15	Wang	2021	Nanjing, China	Retrospective	37	Imaging biomarkers, clinical markers	Disease duration, entropy, uniformity of EOM on T2WI-FS	4.5g IVGC	6 months after treatment	CAS dropped ≥2 points and CAS <3, accompanied with at least one of the following improvements, without worsening of any others: (1) decrease of proptosis ≥2 mm; (2) decrease of lid width ≥2 mm; (3) reduction by at least one class of the Gorman score; (4) improvement of visual acuity ≥1 Snellen line	Entropy, uniformity of EOM on T2WI-FS and disease duration were the independent predictors for treatment response to IVGC (P=0.010, 0.029, 0.003, respectively). A prediction model based on these had the AUC of 0.802.
16	Hu	2022	Nanjing, China	Retrospective	78	Imaging biomarkers, clinical markers	Disease duration, SIRmin of EOM on T2WI, T2WI-derived radiomics of EOM	4.5g IVGC	6 months after treatment	CAS decreased ≥2 points and CAS <3, accompanied with at least one of the following improvements, without worsening of any others: (1) decrease of proptosis ≥2 mm; (2) decrease of lid width ≥2 mm; (3) decrease in the Gorman score (from constant to inconstant, inconstant to intermittent, and intermittent to absent); (4) improvement of visual acuity ≥1 Snellen line	Disease duration (P<0.05) and SIRmin of EOM (P<0.05) were the independent predictors for treatment response to IVGC; LR achieved the best performance based on the selected radiomics feature subset (training: AUC=0.968; validation: AUC=0.916).
17	Ito	2019	Aichi, Japan	Retrospective	77	Imaging biomarkers, body fluid biomarkers	TSAb, standard deviation of SI of EOM on T2WI	Combined 10 x 2 Gy ORT and steroid pulse therapy	An average of 3.3 months and 25.0 months after treatment, respectively	2-year cumulative relapse-free rate	TSAb was an independent predictor for initial response to the combined therapy (P<0.05). TSAb rate (OR=1.010, P<0.001) and standard deviation of SI (OR=0.974, P<0.001) were the independent predictors for 2-year cumulative relapse-free rate. A prediction model based on these had the AUC of 0.910 at 12 months.
18	Hiromatsu	1992	Kurume, Japan	Retrospective	23	Imaging biomarkers	SI of EOM or orbital connective tissue on T1WI	9-12g IVGC	Within 2 weeks after treatment	Improvement of diplopia and/or visual acuity, and their ophthalmopathy index improved by greater than 2	SI of EOM or orbital connective tissue were the independent predictors for treatment response to IVGC (P=0.008, P=0.02).
19	Ott	2002	Gottingen, Germany	Retrospective	54	Imaging biomarkers	SI of EOM on T1WI	10 x 2 Gy ORT	2-8 months after treatment	Subjective improvement of symptoms	The radiological signs and the clinical response to ORT did not reach significance but there was a trend towards better response to ORT in patients with contrast enhancement of EOM prior to treatment (P=0.08). None of the clinical prognostic factors tested correlated significantly with the clinical response.
20	Xu	2017	Guangzhou, China	Prospective	33	Imaging biomarkers	Exophthalmos value, inferior rectus/fat ratio on T1WI	4.5g IVGC	6 months after treatment	CAS decreased by a minimum of 2 points and CAS < 3/7, together with at least one of the following parameters improved, without worsening of the other parameters: (1) reduction of proptosis minimally by 2 mm; (2) reduction of lid width by at least 2 mm; (3) decrease in the Gorman score (from constant to inconstant, inconstant to intermittent, and intermittent to absent); (4) improvement of visual …	Exophthalmos value (OR=0.33, P=0.027) and inferior rectus/fat ratio (OR=0.001, P=0.016) were independent predictors for treatment response to IVGC. A prediction model based on these had the AUC of 0.950.
21	Hu	2020	Nanjing, China	Retrospective	47	Imaging biomarkers, clinical markers	SIRmin of EOM on T2WI, LGH/OFT ratio on T1WI, disease duration	4.5g IVGC	6 months after treatment	CAS decrease ≥2 points and CAS <3, combined with at least one of the following improvements, without worsening of any others: (1) reduction of proptosis ≥2 mm; (2) reduction of lid width ≥2 mm; (3) decrease in the Gorman score (from constant to inconstant, inconstant to intermittent, and intermittent to absent); (4) improvement of visual acuity ≥1 Snellen line	SIRmin of EOM, LGH/OFT ratio, and disease duration were the independent predictors for treatment response to IVGC (P=0.001, 0.011, 0.033, respectively). A prediction model based on these had the AUC of 0.829.
22	Ujhelyi	2009	Debrecen, Hungary	Prospective	57	Imaging biomarkers	Orbital DTPA uptake on SPECT	10 x 2 Gy ORT	2-9 months (5.07±2.37) after the initiation of treatment	A decrease in DTPA uptake exceeding 1.72	An elevated DTPA uptake can identify patients who are most likely to benefit from immunosuppressive treatment (P<0.001); TED patients with a baseline DTPA uptake above 12.28 MBq/cm3 were more likely to have a favorable response to corticosteroid therapy, with a PPV of 76%.
23	de Lacerda	2018	Rio de Janeiro, Brazil	Prospective	18	Imaging biomarkers	99mTc-anti-TNF-a SCI uptake ROI-ratios on SPECT/MRI	4.5g IVGC	3 months after treatment	Good response defined as transition to inactive CAS; non-responders defined as those who retained active-stage TED 3 months post-treatment	Baseline 99mTc-anti-TNF-a SCI uptake ROI-ratios (P=0.036) was an independent predictor for treatment response to IVGC among patients with TED history ≥1 year.
24	Jiang	2021	Changsha, China	Prospective	43	Imaging biomarkers, clinical markers	Age, Umax of EOM on 99mTc-DTPA SPECT/CT	Periocular injection of 20 mg triamcinolone acetonide for 7 times	3-6 months after treatment	Achieving at least one of the following criteria: (1) CAS dropped by at least 2 points and CAS <3; (2) no residual uptake of EOMs was observed on the follow-up SPECT/CT images	Age (OR=0.91; P=0.001) and Umax of EOM (OR=2.08, P=0.001) were the independent predictors for treatment response to IVGC. A prediction model based on clinical characters, CAS and Umax had the AUC of 0.850.
25	Shih	2010	Taipei, China	Prospective	46	Imaging biomarkers, clinical markers	CAS, mean temperature of lateral orbit by DITI	1.5g IVGC	After treatment (not specified)	A decrease in the average of bilateral CAS of 0.5 or more	CAS and mean temperature of 12 points of the orbit measured by DITI before IVGC were the independent predictors for treatment response to IVGC (AUC=0.828), with a sensitivity and specificity of 80.77% and 76.47%, respectively.
26	Ahn	2020	Seoul, Korea	Retrospective	54	Imaging biomarkers, clinical markers, body fluid biomarkers	Age, TBII, EOM diameter on CT	4.5g IVGC	3 months after treatment	The presence of at least two of the following five ophthalmic parameters: (1) reduction in proptosis by at least 2 mm; (2) reduction in any of the class 2 NOSPECS signs by at least one grade; (3) improvement in CAS by at least 2 points or CAS < 3/7; (4) improvement in visual acuity on Snellen line; (5) decrease in the Gorman score (from constant to inconstant, inconstant to intermittent, or inter…	Sum of EOM diameter (OR=1.163, P=0.096), age (OR=0.918, P=0.017) and TBII (OR=0.921, P=0.012) were the independent predictors for treatment response to IVGC.
BMI: body mass index; CAS: clinical activity score; CXCL: CXC chemokine ligand; DITI: digital infrared thermal imaging; DTPA: diethylenetriaminepentaacetic acid; EOM: extraocular muscle; WFmax: maximum water fraction of extraocular muscle; IDEAL: iterative secomposition of water and fat with echo asymmetry and least-squares estimation; IVGC: intravenous glucocorticoid; LDLc: low-density lipoprote…
